# Supplementary material for: Identification of a novel major locus for gray leaf spot resistance in Italian ryegrass (Lolium multiflorum Lam.)
Source: BMC Plant Biol. 2014 Nov 18;14:303. doi: 10.1186/s12870-014-0303-6 (PMC4248433; doi:10.1186/s12870-014-0303-6)
Supplement: Additional file 1: — Summary of EST clones selected from rice chromosome 1 and grass anchor probes, and results of the SSCP analysis. [file 12870_2014_303_MOESM1_ESM.xlsx]

## Sheet: Sheet1
Additional file 1 Summary of EST clones selected from rice chromosome 1 and grass anchor probes, and results of the SSCP analysis
Marker name a)	Genetic distance (cM)b)	Primer sequences		Product length (bp)c)	Electrophoresis temperature (°C)	Segregation typesd)
		Forward primer	Reverse primer
E50020	0	TAGTACGTGCAGGAACCATAA	CCGTCAGCAGATGACAAGG	328		NC
E4244	0	CTCATCGTCCCCGCTAATACA	CGGTGGCGGCGTTGAGTA	442	15	lm × ll
C53419	5.6	GGGTCACCACCAAAGTCTGTA	CTCCATGTGCATGTTCGATAA	304		NC
S10623	7	GGAAGAGTTAAAGGCAACTGGT	ATGGCTGTGCCTGCACATGACT	462		M
C10991	8.4	TGCTGAGCTTGAAATCCATGTT	GGCATCATCTGTGAGCGTC	498		M
S15541	8.7	GCGTTGTCGGGGCTATC	TTTCCTTCCTCCGGTACCAGTG	304	15	nn × np
E20440	8.7	CCGCGCCACCGTCAGAGAC	GCAGGAGCGGAGCACGTTCGAC	378	15	lm × ll
S6164	8.7	AGGAAGGTGTCGGTGCACTT	CGCTCTTATCATGGGAATCTT	423	5	U
S3868	8.7	AAGCAGCGCACCTCCACCTAC	GACCTCCCACCTCGGCTTGTC	578	5	nn × np
E20455	12.2	GGTCCTACCTACCCTACACGA	GGCCAGTACCACGGATAG	551		NC
S13586	13.1	ATGGATCTCCTCCGCTCGCA	CGGCGCTGCACGATGTG	313	15	ef × eg
E60342	13.1	CCTGAGCGGCCGGTTTGCATC	TCGCCTCCAAGAACGCCGACT	314	15	nn × np
C62003	24	AGACCACAACCCAGACATCGG	CGAGCAGCCCAAGTCCAA	524	5	ab × cd
E0666	29.7	CCACCACCATGAACTTCG	GGAGAGGGAGTTGTAGCTCTT	599	5	ef × eg
E20660	37.4	ACCGCCAGCAGCAGCACCTCC	CGGCCGCCGGGGTCCAG	908	15	NS
E61918	37.4	GGACAAGCTTCCATTATGTGC	AAAGGGAGATGGAGATTAGGT	342		M
E51208	41.2	TTGAACAATTCCGCAGATAAT	CTGGCCCTACAATTCCTC	312		M
E1380	43.2	TGAACTTGATCTTGCCGATGC	CTCGGCCTCGACAACG	204	15	ef × eg
C51609	43.2	CCTTTTGCTTGTGTAGTCG	CTTCTTGGATAATGAGATCGT	310		NC
C52190	45.4	CCTCAAGAACCCTCAATAGTG	TGGTTGCTTCATTGGTCC	497		NC
E50136	49.6	AAGTTGGCTTGAAAGGTCCTA	GGCCTTGTGTATCGCAGAG	407		NC
E0325	50.8	CAGGCTCTTCTCACCATCGTA	TGGCTCGCTCTGGTTGTG	331	5	U
R0210	55.4	GGCCACCGAGCAATGAAGTCC	ACAACCAGGGAACCGAGCCTT	465	5	nn × np
R0108	58.1	ACTCATATTTGGGGCTACAGA	TGATTTGGGGGAACTTAAACT	383	15	lm × ll
S20327	58.1	CAAAATTGTTGATTCCGGTCT	GTTTCGCCTTAGAGGACTCGT	284		NC
C10494	60.6	AACAAAGCCAACAGATCCA	CAGAGTTGTAGCCATCATAGC	466	15	NS
E50015	62.5	CTGGTGTTTCCTCCTCAACTT	TTGTGGTGGTGAATAATGTCC	446	15	ef × eg
S14186	66.2	TGCGCCTCCTTCCTCTTCAAG	TGGTACGCCGGGCTAATC	486	15	nn × np
C61341	69.3	GTACTGTCCTTCCCATTGTGT	GTACAGTTCCCAACCACTATT	309		M
C53356	71.7	TGACCCATCTGGCTTGACACA	CGCGTAACCAGTTCCTTATG	552	5	nn × np
R0596	73.1	CAGGTCGCCATCCTCCAGTA	AACAAAGTGCAGGGCAAATTC	520	15	U
C62910	78	AAGTTTTCCATGAGCCACTAC	AGAATCACATGGTGCAGTCC	568	5	U
E60464	84.3	GCTCTCCGAAAGTATTACGA	GTGCTGGTCTTTATAACTTGG	257	15	U
S20836	84.3	CCCGAGCGTGAACACT	GTAATCTGTTTGACGCTTCT	766		M
S20767	87.1	CCAATCCGGCTAACGACAAT	AACAAGAGGTTCGCCAGTTGC	394		M
E30745	87.1	GCCGAGGGAGACGCAGGTT	CGACCCGACCTACCCCTACTA	206	15	NS
S3643	91.2	GATGCTGATGCTGATAGGGAT	GCGGTGTTGAAGACAAAACTA	329	5	ef × eg
S13994	93.1	AAAGCCATAAAACTTTGTGAA	TCGTTTTGCAGTCTGGG	304		NC
E4425	95.7	GGCGGTCTATGTCGTCAGGT	CCGGACAAGCCCACGCTGTAC	414	5	U
E60032	98	GTCCTCGTCGTCGATGCTCCT	GGTGCTCCTCCTCGCTCCA	591	15	hk × hk
E61925	100.4	TATGTGGAAGCTGCCGTATTC	GCGCACCAAAAGGATACATC	647		NC
C60130	103.4	AATTGTCCGAAAGGCTTGTAT	CCGGAGTTGTAAGCTATGAAG	405		NC
E1583	103.7	CACTGCACGGAGCATCGTTC	CTCCTCTTCCTCCGACGACTC	423		NC
C30188	110.2	CCTCCTCATGAAGCTGAACCC	CGGTGCAGAGGTTCTTAACG	362	15	nn × np
E12011	112.7	AAGCAACTCCTGCGTGTCAGC	AAGGCGGTAGGTACACAT	585	5	lm × ll
C0667	114.1	AGCAGAGCGAAGCAAGTGGAA	GCGTCCTCTTGGGCAGTATT	693		NC
E50990	116.5	CATTGGCTTTCCAGTGCTTTG	GCCCTTCAGATTCGGACAGTT	364	15	ef × eg
S16511	118.9	CGCGCCAAGCCTTACCAC	GCCGCTGCAGATGAAGTCGTA	741	15	U
S15001	121.3	CACATCGCTCTTGTCGGTAA	GCTGCTCCTGGTGTACGAGTT	508		NC
S1687	123.5	CGGGTGTTGTAGGACTTGCAC	GAGATTGGACGAGGAACTAGC	403	15	lm × ll
E2330	126.2	AGCAGCAATTGTGGTTGGTA	GCCAGACCTGAAGAACCTTAG	532	5	NS
S10712	129	TAAGGCTGCAGATCATGTAAC	CGCACTGCATGTTCAATAA	590		M
E31394	132	TGATGGCGGATGATTTCGT	ATAGCCGACAACAAAGCCTGC	538	15	ef × eg
R0655	134.7	TGATCAGTTTCTTGCATGAGA	TGGTGGGTCTGATGTCTTC	392		NC
R1623	137.2	ATGAGGCTCTCTACGACATTT	TTAGGCAGCATGTGACTCC	523	15	lm × ll
E31745	139.4	GCCTATGGCGCCTTCTGCATC	GCGGCCGGGAGCATGGTTA	559	15	U
R2125	142.4	ACGTCTTGTTCGAGTACGAGA	GGTGCTGCTGCTAGTGTCA	525		NC
S12805	145	TTGATCCGCGAGCCTAGAA	CGAGCTGATCGGCCAGTATGA	507		NC
E30867	147.5	GGCATCAACACCGACAGGTCC	CGCCATCCTCGTCTCCATGTT	276	15	ef × eg
E11764	150.7	TGCGGTTGAAGATCATAATGC	AAGGAGATGGCCAAGTACCC	509	15	U
C11715	151	GCCTGCTCGTTGATAGAAA	TCCATATTCGTCCACCATAAG	381		NC
C11876	154.6	TCGAAGTAGGGGTGTTCCATA	GAGCAGTGGCCTGGAGTAAC	407	15	U
C3120	157.1	GGCATCTTTACCACGATATG	AGAATGAACATCAAGCGTATT	557		NC
E10331	158.5	ATTGCGAGGACGACTTC	GTGTTCTGGGTTGGTAGTTTG	598	15	lm × ll
E1342	159.6	CTGAAGAAGAGCGGAACAC	AATGCCTGTCGGAAAACGTAT	607		NC
C0742	163.5	GTCAAGCTCTGCGAATTCT	GAAAGCCAGATATCCTCGTTA	409		NC
C0225	166.9	GCTATGGCAAAGTACG	TAGTACTGAATAATCTAGCCT	286		NC
C51095	167.2	TCTCATGGCATTGCCGGAAAT	GAGCCGCGGCTTCGATTG	595		NC
C30062	170.4	GGAGGTTGGAGGAGTCGGTG	TGGCCTTCTGTTATCGTTGTC	463	5	nn × np
S20146	176.3	GCAACAAATGTTGACGGTGT	TTTCTTGATCCAGTGCATTCC	361		M
E60152	178.1	AAAGAACCTGCTACAAACGCT	ATGTGCCATCTTCCTCGAAAC	524		NC
C0112	181.8	AGAAAATTAAGCCTGATCCAG	ATTGATGGAGGCAACCTTG	407	15	nn × np
S5004	181.8	GAAGGTGATGATTCAAGCAGT	GCAAAGGAGCATGCTGA	370		M
C0919	181.8	GTGGATGAAAATCGGACTCTG	CTTGGACAGCTGCTAGGAATG	342		NC
S13151	181.8	TGGCTTTCAAAAGAGGTCAAT	AAGGAGGCAGAGGCATAGAG	473	15	hk × hk
C61423	181.8	CGTGCATCTGTGCTTCG	AGAACTCCCAGGTTTTAGCTC	362		NC
BCD127		AAGGCGACGCTTATCTTG	TGCCACTAAGCTTACACGGTCA	361	15	nn × np
BCD828		GAGAACTCTCTTCCTTAAAGGG	GCAGGCATTCTACATGGTTGG	286		NC
CDO244		GTGCTGATCATCTTCATTTCCA	CGGATGCTCACAGGAAGC	385		NC
CDO328		GATTTCTCTTTTACATACTGGC	TTGCAGTGGAAGCAGGAACTA	312		NC
CDO455		AAGATTCATTAATTCAAGATGG	GAGTCGTTTGGGAGAGTTC	361	15	lm × ll
CDO460		AAGGAAATTCATTGGTTGCC	AGTAAGTTAGTGCCCAAGAACA	414		NC
RZ523		GTCAACATGCATGATTCATTCT	ATGCATCAGCCACAACAG	342		NC
a) Last seven markers (italics) are derived from grass anchor probes [36].
b) Position of EST markers on rice chromosome 1 [17].
c) Expected product size from rice genomic DNA.
d) Parental genotypes were coded in accordance with JoinMap 4. NC: No clear banding was observed in both parents of the mapping population. NS: Non-segregated banding pattern in the mapping population. U: Segregation of an unexpected banding pattern in the mapping population. M: Monomorphic between parents of the mapping population.
